# Supplementary material for: Effect of Gamma Irradiation on the Osteoinductivity of Demineralized Dentin Matrix for Allografts: A Preliminary Study
Source: J Funct Biomater. 2022 Jan 31;13(1):14. doi: 10.3390/jfb13010014 (PMC8883982; doi:10.3390/jfb13010014)
Supplement: Supplementary file 1 [file jfb-13-00014-s001.zip]

Archive with 1 entries (1 files):
- jfb-1565342-supplementary.pdf
